# Supplementary material for: Transcriptional analysis of the jamaicamide gene cluster from the marine cyanobacterium Lyngbya majuscula and identification of possible regulatory proteins
Source: BMC Microbiol. 2009 Dec 1;9:247. doi: 10.1186/1471-2180-9-247 (PMC2799420; doi:10.1186/1471-2180-9-247)
Supplement: Additional file 1 — Table S1: Primers used in this study. This Excel file (.xls) is a complete list of all primers used for RT-PCR experiments, β-galactosidase reporter assays, and protein identification, recombinant expression, and EMSA experiments. [file 1471-2180-9-247-S1.XLS]

## Sheet: Sheet1
Jones et al. 2009
Supplemental Table S1
Primers used for RT-PCR experiments
Name	Gene cluster position; accession # AY522504	Primer sequence
upjamA F 902	5728-5752	AAGCAGAATTTATTTACGATTAGGG
upjamA F 500	6130-6151	GCGCGAGCTAGCTAGTCTATCC
upjamA 550 F	6080-6094	CAAAGGCGTACGCCT
upjamA 600 F	6030-6050	AGGGGAAAAAGAAACTGATAT
upjamA 650 F	5980-5997	TTGAGAGCCCATTCTCAG
upjamA 700 F	5930-5947	GATGTTCAGACCTTGACG
upjamA 750 F	5880-5898	AGCCTTGAAAAACGCTATT
upjamA 800 F	5830-5857	ACACCTAAGTATAGTTAAAACAGTAAAA
upjamA 850 F	5780-5798	TTTCTCATGGTGCCTAATT
upjamA 20-0 R	6630-6649	GAAAATTCTGGCTTGCTCAT
upjamA R	6604-6629	ATATCAAATAAATATACATTTCCCAT
upjamB F	8410-8428	TGGAGGGATTTGTGGTGGG
upjamB R	8575-8596	TGACATCAAACTGTCTCCTTGG
upjamC F	9557-9581	TTGTTCAGAATAAATAAAACTTGTC
upjamC R	9696-9717	AATTTATTGCTTGATGGGTACT
upjamD F	10021-10047	TATTTGTTGAAGATTATATCAAATCCG
upjamD R	10439-10462	AATATTTTGTCTCACACTTTTATC
upjamE F	12499-12518	GTATTTGAAGCCCTAGAGTG
upjamE R	12593-12618	GCTATTGGTTCTTTATTCATCATTTT
upjamF F	17765-17788	CTCAAACAACAGGTTACAGTTTAG
upjamF R	17811-17835	GTTTGAGTACTTGTTCTTTGCTCAT
upjamG F	18026-18050	TGATTTATTTGCGGCGAAATTATAG
upjamG R	18222-18246	TACCAGTGATATTGATGTCATTCAT
upjamI F	20713-20728	CTCTAGTACCGCTGCG
upjamI R	20957-20981	ACTATAGCTTTATCAATGGTTTGTC
upjamL F	36729-36752	GAAAAAATCAAGAGTATGCTTTGA
upjamL R	36820-36844	GATCTTTGTTGGTAGTCGGTTCCAT
upjamM F	48601-48627	CGTTCAAAAAATAAAATTAGAGAATAA
upjamM R	48697-48721	AAGTTTGTTCATCTTGTCTTTCCAT
upjamN F	51672-51696	AGAGAATAGTTCTGAAAATGGTTGA
upjamN R	51811-51836	GCAAGACGTTCTTGAATATCACTCAT
upjamP F	56726-56750	ACAAAAGAATCGTAGAAATAAATAA
upjamP R	56771-56795	CATCAATACTATTTGTGGTAATCAT
P-Q F	62173-62197	ATTTTACCTTGAACAGCATAATTAA
P-Q R	62318-62342	TGATGCTAACAAGGGAAAAATATAA
upjamQ F	64031-64049	TTGAAATTTTCGGCTCTTC
upjamQ R	63647-63666	ATCGGTGTTTTGTTACGTAC
upOrf5 F	64874-64893	AAAGACGCACGGAAGACATC
upOrf5 R	64767-64782	AAGCTGCACGGCCTGT
upOrf6 F	66154-66174	GGATAGATAGATTTGCGTTTG
upOrf6 R	65518-65541	TATTCGGATCTTTCTTAATATTTG
Invitrogen	catalog #48190-011	random primers (mostly hexamers)
Lnr81	Reference [52]	TGAGCGGACA
Lnr95	Reference [52]	CAGCCCAGAG
Lnr99	Reference [52]	TCGTGCGGGT
β-galactosidase primers
pBLUE Insert	Gene cluster position; accession # AY522504	Description	F primer name	Forward primer (5')	R primer name	Reverse primer (3')
Arabinose promoter	Invitrogen pBAD vector, catalog #K4300-01, 181-386 bp	upstream region of pbad cloning site	ARAC F	ATTATTTGCACGGCGTCACAC	ARAC R	AAGGGCGAGCTTGTCATCGTC
jamG	19127-19175	906 bp into jamG - 954 bp into jamG	jamG F	TACTCATGGTACCAGTTCCC	jamG R	AGCAGATACTTCCGTATTG
upJamA 902-832	5728-5798	902-832 upstream of jamA	upjamA 902 F	AAGCAGAATTTATTTACGATTAGGG	upjamA 832 R	AATTAGGCACCATGAGAAA
upJamA 500-0	6130-6629	500 bp upstream - 0 bp upstream	upjamA 500 F	GCGCGAGCTAGCTAGTCTATCC	upjamA R	ATATCAAATAAATATACATTTCCCAT
upJamA 200-0	6430-6629	200 bp upstream - 0 bp upstream	upjamA 200 F	AGCAGTAGCCATGCCTAACTCC	upjamA R	ATATCAAATAAATATACATTTCCCAT
upJamA 76-0	6554-6629	76 bp upstream - 0 bp upstream	upjamA 76	AGCAAACAATTGTAGTAGGTTGGTTGC	upjamA R	ATATCAAATAAATATACATTTCCCAT
upJamA 96-39	6534-6591	96 bp upstream - 39 bp upstream	upjamA 96_39 F	GCAAGCGTTCGGACATAGCC	upjamA 96-39 R	GTGGAAAGTCAGCAACCAAC
upJamB	8410-8596		upjamB F	TGGAGGGATTTGTGGTGGG	upjamB R	TGACATCAAACTGTCTCCTTGG
upjamC	9557-9717		upjamC F	TTGTTCAGAATAAATAAAACTTGTC	upjamC R	AATTTATTGCTTGATGGGTACT
upjamD	10021-10462		upjamD F	TATTTGTTGAAGATTATATCAAATCCG	upjamD R	AATATTTTGTCTCACACTTTTATC
upjamG	18051-18221		upjamG F bgal	CATTTGTTTGTCATTTGTCATTT	upjamG R bgal	ACCAGTTTTCCCTGGTGTT
upJamI - 269 - 0	20713-20981	269 bp upstream - 0 bp upstream	upjamI F bgal	CTCTAGTACCGCTGCGCGGA	upjamI R	ACTATAGCTTTATCAATGGTTTGTC
upJamI 1 (-269- - 203)	20713-20779	269 bp upstream - 203 bp upstream	upjamI F bgal	CTCTAGTACCGCTGCGCGGA	upjamI 222-203 R	ATCTTTACTCCATAATCCAT
upJamI 2 (-202 - -135)	20780-20847	202 bp upstream - 135 bp upstream	upjamI 202-183 F	TCTATCGACTCAAACTGGTG	upjamI 154-135 R	TGGTTGCTCACCCAGATCAA
upJamI 3 (-134- -68)	20848-20914	134 bp upstream - 68 bp upstream	upjamI 134-115 F	TGAAGACTGTATAAAAGAGA	upjamI 87-68 R	GCTTTTAGCTATCAGCTATC
upJamI 4 (-67 - 0)	20901-20981	67 bp upstream - 0 bp upstream	upjamI 67-48 F	TGATAGCTAAAAGCTGATAG	upjamI R	ACTATAGCTTTATCAATGGTTTGTC
upjamN	51697-51810		upjamN F bgal	GATAGAAAAAATAATACCCCTATGC	upjamN R bgal	GTCAATTCCTCCTGATTTATTTATT
upJamQ	63647-64049		upjamQ F	TTGAAATTTTCGGCTCTTC	upjamQ R	ATCGGTGTTTTGTTACGTAC
Primers used for isolation and characterization of regulatory proteins
Name	Primer sequence
upjamA 1000 biotin	biotin-AGGATGAAAGTACCTTAATCAATGG
upjamA 20-0 R	GAAAATTCTGGCTTGCTCAT
5335 F	TTGGTTAGGCTATCACTGGATAGAGA
5335 R	TAGCCGCTTAGCATAGCAGCGTAATC
7968 F	GTGGTTATAGGGAATACAGTTAGGT
7968 R	CTGCACCATAATGAAAAATAGCCTC
5335 FB	ACTCAATCGTGCCGAATTGGCATCA
5335 RB	TATTACAATAACCAGGCCAGCCTAG
7968 FB	GAATCTATTGCGGAAATCCTTGACT
7968 RB	CTTTGTATCCTACTTTAGGATCATA
5335 Nco1F	GGGGCCATGGTTAGGCTATCACTGGATA
5335 Not1R	CCCCGCGGCCGCTTATAGCCGCTTAGCATAGC
7968 Nde1F	GGGGCATATGGTTATAGGGAAATACAGTT
7968 Xho1R	CCCCCTCGAGTTACTGCACCATAATGAAAA
upjamA 1000 F	AGGATGAAAGTACCTTAATCAATG
upjamA 832 R	AATTAGGCACCATGAGAAA
